# Supplementary material for: QTL mapping and BSR-seq revealed loci and candidate genes associated with the sporadic multifoliolate phenotype in soybean (Glycine max)
Source: Theor Appl Genet. 2024 Nov 8;137(12):262. doi: 10.1007/s00122-024-04765-z (PMC11543727; doi:10.1007/s00122-024-04765-z)
Supplement: Supplementary file 2 — Supplementary file2 (XLSX 13 KB) [file 122_2024_4765_MOESM2_ESM.xlsx]

## Sheet: Sheet1
Table S2. Quantitative trait loci (QTLs) associated with the multifoliolate phenotype in soybean using the recombinant inbred line (RIL) population of W05 x C08.
Replicate	QTLs	Chromosome	Cutoff	LOD	Peak marker	Left marker	Right marker	Peak pos.(CM)	Left pos.(CM)	Right pos.(CM)	Left pos. (bp)	Right pos. (bp)	Distance (Mb)	Variation (%)	Add*	Total variation (%)
Rep1	qMF-2-1	2	3.41	6.95	bin67	loc43.5	loc51.5	46.05	43.5	51.5	5550000	6200000	0.65	6.65	-0.265	18.32
	qMF-2-2	2	3.41	5.1	bin213	bin182	bin226	129.023	121.114	131.325	16000000	40350000	24.35	4.83	-0.226
	qMF-12	12	3.41	3.64	bin158	loc67	loc79.5	73.779	67	79.5	12300000	35300000	23	3.41	0.19
	qMF-20	20	3.41	3.65	bin298	loc102	bin308	104.599	102	108.253	43200000	44750000	1.55	3.43	-0.189
Rep2	qMF-2-1	2	3.56	13.07	loc46	loc44	bin70	46	44	46.598	5550000	5950000	0.4	10.38	-0.687	35.24
	qMF-6	6	3.56	5.38	bin175	loc108	bin191	121.349	108	123.974	14850000	20700000	5.85	4.09	-0.43
	qMF-9	9	3.56	6.56	loc59	loc56	loc61	59	56	61	5650000	6450000	0.8	5.02	-0.476
	qMF-12	12	3.56	9.07	loc71	loc67	bin155	71	67	73.233	12300000	20050000	7.75	7.04	0.588
	qMF-13	13	3.56	5.04	bin409	bin407	loc147.5	144.052	142.379	147.5	42650000	43350000	0.7	3.82	-0.414
	qMF-4-2	4	3.56	3.78	bin202	bin76	loc90.5	84.017	57.764	90.5	7150000	44650000	37.5	2.85	-0.362
Rep3	qMF-2-1	2	3.64	19.29	loc45.5	loc44	bin68	45.5	44	46.159	5550000	5850000	0.3	13.94	-1.817	42.61
	qMF-6	6	3.64	6.08	bin175	bin146	loc124	121.349	112.504	124	15850000	20700000	4.85	4.07	-0.984
	qMF-9	9	3.64	5.96	loc57.5	loc55	bin86	57.5	55	61.224	5600000	6750000	1.15	3.99	-0.986
	qMF-12	12	3.64	12.32	loc72	loc68	bin159	72	68	74.445	12300000	24250000	11.95	8.55	1.421
	qMF-13	13	3.64	7.2	bin416	bin409	loc148	146.03	144.052	148	42800000	43450000	0.65	4.85	-1.068
	qMF-2-2	2	3.64	6.28	bin225	bin212	bin230	131.216	128.914	132.776	33000000	40700000	7.7	4.21	-0.995
	qMF-4-2	4	3.64	4.52	bin221	bin114	bin234	87.079	71.119	89.709	9550000	44600000	35.05	3	-0.845
BLUP	qMF-2-1	2	3.59	20.68	bin65	loc44	bin68	45.501	44	46.159	5550000	5850000	0.3	12.84	-0.598	48.31
	qMF-6	6	3.59	7.53	bin174	bin164	bin191	121.131	119.048	123.974	17300000	20700000	3.4	4.34	-0.345
	qMF-9	9	3.59	7.38	loc59	loc55.5	loc61	59	55.5	61	5600000	6450000	0.85	4.24	-0.341
	qMF-12	12	3.59	14.25	loc71	loc67.5	bin159	71	67.5	74.445	12300000	24250000	11.95	8.52	0.502
	qMF-13	13	3.59	8.16	bin412	bin408	loc147.5	145.264	143.044	147.5	42700000	43350000	0.65	4.71	-0.359
	qMF-2-2	2	3.59	6.96	bin219	bin187	loc133.5	129.787	124.632	133.5	16850000	40700000	23.85	3.99	-0.329
	qMF-4-2	4	3.59	6.01	bin202	bin116	bin229	84.017	71.779	88.944	9650000	44250000	34.6	3.43	-0.309
	qMF-5	5	3.59	4.86	bin138	loc72.5	bin196	84.851	72.5	110.723	29050000	36100000	7.05	2.76	0.273
	qMF-4-1	4	3.59	4	loc4.5	bin1	bin19	4.5	0	17.536	0	2650000	2.65	2.25	-0.257
CM, centimorgan; LOD, logarithm of odds; BLUP, best linear unbiased prediction.
