# Supplementary material for: QTL mapping and BSR-seq revealed loci and candidate genes associated with the sporadic multifoliolate phenotype in soybean (Glycine max)
Source: Theor Appl Genet. 2024 Nov 8;137(12):262. doi: 10.1007/s00122-024-04765-z (PMC11543727; doi:10.1007/s00122-024-04765-z)
Supplement: Supplementary file 3 — Supplementary file3 (XLSX 11 KB) [file 122_2024_4765_MOESM3_ESM.xlsx]

## Sheet: Sheet1
Table S3. Data summary of RNA sequencing for high- and low-multifoliolate frequency bulks.
Sample	Clean reads	Clean bases	Q20 (%)	Q30 (%)	GC (%)	Mapping rate (%)
V0_MUL_1	50570734	7453182838	98.9412	95.8353	44.9719	98.27
V0_MUL_2	48276752	7130383648	98.9625	95.885	44.9692	98.26
V0_MUL_3	45865950	6769330020	99.0209	96.075	45.028	98.07
V0_TRI_1	47057958	6948558267	99.0156	96.0596	45.1271	98.14
V0_TRI_2	66696478	9838652379	98.9721	95.9211	44.8442	98.17
V0_TRI_3	54142674	7979015848	98.7423	95.246	44.9647	98.22
V1_MUL_1	70537532	10417208051	98.9271	95.7963	45.6336	96.82
V1_MUL_2	48260242	7133450577	98.9405	95.8491	45.7064	97.47
V1_MUL_3	50933760	7516748229	98.8578	95.6092	45.5105	97.26
V1_TRI_1	45786792	6767975163	98.9973	96.0291	46.0119	97.73
V1_TRI_2	44602050	6550532585	98.9257	95.8263	45.8978	97.28
V1_TRI_3	58279834	8615709468	98.9152	95.7773	45.8614	97.69
V0, shoot apical bud from the true leaf stage; V1, leaf tissue from the first compound leaf; MUL, high-multifoliolate frequency bulk; TRI, low-multifoliolate frequency bulk; 1/2/3, replicate 1/2/3.
