# Supplementary material for: QTL mapping and BSR-seq revealed loci and candidate genes associated with the sporadic multifoliolate phenotype in soybean (Glycine max)
Source: Theor Appl Genet. 2024 Nov 8;137(12):262. doi: 10.1007/s00122-024-04765-z (PMC11543727; doi:10.1007/s00122-024-04765-z)
Supplement: Supplementary file 6 — Supplementary file6 (XLSX 17 KB) [file 122_2024_4765_MOESM6_ESM.xlsx]

## Sheet: Sheet1
Table S6. Candidate genes residing in the overlapped regions between linkage mapping and bulked seqgregant RNA sequencing (BSR-seq) results.
Gene ID	Gene name	Description	polymorphisms between W05/C08	FPKM
				V0_MUL	V0_TRI	V1_MUL	V1_TRI
Integrating linkage mapping and BSR-seq (V0)
Glyma.02G182200		curculin-like (mannose-binding) lectin family protein / PAN domain-containing protein	N/A	2.74213	3.27842	1.37548	1.29373
Glyma.02G182400	AGK2,GK-2	guanylate kinase	1AA mismatch	8.37956	7.6554	4.59952	3.84964
Glyma.02G182800		elongation factor family protein	N/A	8.95914	9.10697	39.5167	43.8036
Glyma.02G183100		zinc finger (C2H2 type, AN1-like) family protein	18bp INDEL in 5'UTR	8.60762	9.59393	4.27616	3.76672
Glyma.02G185200		Integrase-type DNA-binding superfamily protein	2AA mismatch	3.05787	4.04148	0.3424	0.341698
Glyma.02G185300	NTRC	NADPH-dependent thioredoxin reductase C	13AA INDEL and 19AA mismatch	9.93186	9.87564	38.4347	41.912
Glyma.02G185900		Cyclin-like family protein	N/A	20.7253	23.5307	6.53773	6.25224
Glyma.02G186100	ACA11	autoinhibited Ca2+-ATPase 11	N/A	13.6754	13.8147	12.7385	12.3336
Glyma.02G186300	ANQ1,ATMKK6,MKK6	MAP kinase kinase 6	N/A	12.2064	10.5001	5.60775	4.91912
Glyma.06G196300	ATVTI12,VTI12,VTI1B	Vesicle transport v-SNARE family protein	1AA mismatch	3.85349	4.80227	3.57145	4.84157
Glyma.06G196400		ATPase E1-E2 type family protein / haloacid dehalogenase-like hydrolase family protein	1bp INDEL in 5'UTR	1.96575	2.36791	1.37825	1.1946
Glyma.06G196600		zinc finger (C3HC4-type RING finger) family protein	annotation issue	7.74822	6.51627	18.9589	27.6039
Glyma.06G196700			1AA mismatch	2.87227	3.86745	0.693341	0.575693
Glyma.06G196800		actin binding	1AA INDEL and 5AA mismatch	3.4953	3.12652	1.95523	1.66368
Glyma.06G196900	IBS1	Protein kinase superfamily protein	3AA mismatch and pre-mature stop codon	3.90882	4.34762	1.31797	0.948673
Glyma.06G197300	ATELF5A-1,EIF-5A,EIF5A,ELF5A-1	eukaryotic elongation factor 5A-1	N/A	69.2608	82.5603	47.3657	44.8185
Glyma.06G198000		Plant protein of unknown function (DUF863)	2AA mismatch	4.01849	4.88504	2.03943	1.4178
Glyma.06G198100		Flavin-binding monooxygenase family protein	2AA mismatch	3.16189	2.88678	5.67379	4.67195
Glyma.06G198401		P-loop nucleoside triphosphate hydrolases superfamily protein with CH (Calponin Homology) domain	annotation issue	2.47972	4.75892	3.13823	6.77105
Glyma.06G198500			annotation issue	1.60511	4.65953	1.50661	3.30165
Glyma.06G198550	ATRPB13.6,NRPB11,NRPD11,NRPE11	DNA-directed RNA polymerase, RBP11-like	annotation issue	2.35599	6.00526	4.33201	7.52132
Glyma.06G198600		Ankyrin repeat family protein	pre-mature stop codon	1.46837	6.08495	2.38155	6.38269
Glyma.06G199800		SNF2 domain-containing protein / helicase domain-containing protein / HNH endonuclease domain-containing protein	10AA INDEL and 2AA mismatch	7.4909	6.90755	5.10956	4.61518
Glyma.06G200000	AtGUS2,GUS2	glucuronidase 2	1AA mismatch	5.37984	6.83634	5.78916	4.85808
Glyma.06G200100	ATSNAP33,ATSNAP33B,SNAP33,SNP33	soluble N-ethylmaleimide-sensitive factor adaptor protein 33	2AA INDEL	10.2255	8.11952	6.40029	6.5617
Glyma.06G201500		Myb domain	N/A	7.67194	8.08236	4.47286	3.90207
Glyma.06G201600		Leucine-rich repeat (LRR) family protein	8bp INDEL in 5'UTR	12.4011	9.98605	5.60618	5.84072
Glyma.06G201700	EMB2733,ESP3	RNA helicase family protein	INDEL in 5'UTR and 3'UTR	8.4565	8.12933	4.47358	3.29234
Glyma.06G201800		Protein Asterix	2bp INDEL in 3'UTR	59.7922	50.6323	25.2546	25.469
Glyma.06G201900			annotation issue	0.88541	1.43051	2.20666	1.40605
Glyma.06G202000		dentin sialophosphoprotein-related	8AA mismatch and pre-mature stop codon	4.58869	4.73696	2.6157	1.99739
Glyma.06G202100	VIP4	leo1-like family protein	annotation issue	9.06844	10.1374	6.26041	6.46076
Glyma.06G202200	ATHSP101,HOT1,HSP101	heat shock protein 101	6bp INDEL in5'UTR	2.22808	14.2315	10.1761	9.11023
Glyma.06G202300	CYP75B1,D501,TT7	Cytochrome P450 superfamily protein	2AA mismatch	17.5697	20.2313	8.67127	7.76124
Glyma.06G202500		U5 small nuclear ribonucleoprotein helicase	N/A	8.01016	7.37167	5.74402	4.75977
Glyma.06G202600	PDCB3	plasmodesmata callose-binding protein 3	pre-stop codon	10.058	12.9361	5.7105	4.11237
Glyma.06G203200	ATP3	gamma subunit of Mt ATP synthase	N/A	74.3541	78.1586	57.2988	52.0107
Glyma.06G203300	PSP	3-phosphoserine phosphatase	1AA mismatch	3.60787	4.38555	2.64136	2.58797
Glyma.06G203700		Protein POLAR-like	3AA INDEL and 1AA mismatch	3.20793	3.22219	2.51632	2.35976
Glyma.06G203800	GR-RBP3	glycine-rich RNA-binding protein 3	3AA INDEL and 1AA mismatch	2.81798	2.13694	0.742521	0.392514
Glyma.06G204100	AFP3	ABI five binding protein 3	2AA mismatch	5.38541	7.41741	1.07003	1.12151
Glyma.06G204200		Protein of unknown function (DUF1118)	3AA mismatch	39.5655	42.5239	110.394	125.689
Glyma.06G204300	TCP5	TEOSINTE BRANCHED 1, cycloidea and PCF transcription factor 5	1AA mismatch	1.36328	1.47785	0.264594	0.343329
Glyma.06G204400	LNG2	Protein LONGIFOLIA 2	3AA mismatch	6.27725	6.56936	2.75285	1.52353
Glyma.06G204500		Haloacid dehalogenase-like hydrolase (HAD) superfamily protein	2AA mismatch	6.24198	6.24498	3.21217	3.22606
Glyma.06G204600		histone-lysine N-methyltransferases	7AA mismaatch	3.71728	3.77396	2.12806	2.17327
Glyma.06G204800		Galactose oxidase/kelch repeat superfamily protein	1AA mismatch	4.28326	3.86948	1.57148	1.30207
Glyma.06G205000		Transducin/WD40 repeat-like superfamily protein	N/A	7.82492	7.77718	3.02611	3.20926
Glyma.06G205400	COB	COBRA-like extracellular glycosyl-phosphatidyl inositol-anchored protein family	N/A	33.1162	26.0245	61.5828	42.9923
Integrating linkage mapping and BSR-seq (V1)
Glyma.02G185900	TFIIB	Cyclin-like family protein	N/A	20.7253	23.5307	6.53773	6.25224
Glyma.02G186100	ACA11	autoinhibited Ca2+-ATPase 11	N/A	13.6754	13.8147	12.7385	12.3336
Glyma.02G186300	ANQ1,ATMKK6,MKK6	MAP kinase kinase 6	N/A	12.2064	10.5001	5.60775	4.91912
Glyma.02G186700	ATSFGH,SFGH	S-formylglutathione hydrolase	N/A	42.0937	45.4693	17.5071	15.3367
Glyma.04G147600	ATSPX2,SPX2	SPX domain gene 2	N/A	2.35446	2.2293	3.62916	5.44466
Glyma.04G147700	ATHO1,GUN2,HO1,HY1,HY6,TED4	Plant haem oxygenase (decyclizing) family protein	N/A	26.7528	30.2773	31.0673	31.4037
Glyma.04G147800		DnaJ/Hsp40 cysteine-rich domain superfamily protein	N/A	20.3632	21.8681	27.5626	28.7881
Glyma.04G148100		Core-2/I-branching beta-1,6-N-acetylglucosaminyltransferase family protein	N/A	1.63595	1.51011	1.56533	1.47284
Glyma.04G148200		Heat shock protein DnaJ, N-terminal with domain of unknown function (DUF1977)	2AA mismatch	11.641	11.8088	8.44053	8.25451
Glyma.04G148300	emb1187	Protein kinase superfamily protein	1AA mismatch	9.97711	8.08082	12.1516	10.1052
Glyma.04G153400		RING/U-box superfamily protein	1bp INDEL in 3'UTR	19.0643	11.6749	30.4121	33.5196
Glyma.04G153700	ATCESA7,CESA7,IRX3,MUR10	Cellulose synthase family protein	N/A	12.6297	13.204	1.74887	1.60614
Glyma.04G154000		Translation initiation factor 3 protein	1AA mismatch	9.81501	9.98723	4.26533	4.1002
Glyma.04G154100	eIFiso4G1	MIF4G domain-containing protein / MA3 domain-containing protein	N/A	16.5178	16.5712	4.58457	4.31416
Glyma.04G157200	ATCNGC17,CNGC17	cyclic nucleotide-gated channel 17	N/A	10.9128	11.008	8.04414	6.92906
Glyma.04G157300	SCY1	SECY homolog 1	1AA mismatch	0.614769	0.648893	3.41361	3.38806
Glyma.12G118700	ANAC073,NAC073,SND2	NAC domain containing protein 73	N/A	0.484618	0.49223	1.32825	0.892409
Glyma.12G119200	GRX480,roxy19	Thioredoxin superfamily protein	2AA mismatch and pre-mature stop codon	16.0369	17.4229	84.547	80.2575
V0, shoot apical bud from the true leaf stage; V1, leaf tissue from the first compound leaf; MUL, high-multifoliolate frequency bulk; TRI, low-multifoliolate frequency bulk; AA, amino acid; INDEL, insertion/deletion; UTR, untranslated region.
