# Supplementary material for: QTL mapping and BSR-seq revealed loci and candidate genes associated with the sporadic multifoliolate phenotype in soybean (Glycine max)
Source: Theor Appl Genet. 2024 Nov 8;137(12):262. doi: 10.1007/s00122-024-04765-z (PMC11543727; doi:10.1007/s00122-024-04765-z)
Supplement: Supplementary file 7 — Supplementary file7 (XLSX 28 KB) [file 122_2024_4765_MOESM7_ESM.xlsx]

## Sheet: Sheet1
Table S7. The single nucleotide polymorphisms (SNPs) of candidate genes uncovered by integrating linkage mapping and bulked segregant RNA sequencing (BSR-seq) and the genotype frequencies in the two BSR-seq bulks (MUL/TRI).
Chromosome	Position	Ref	Alt	MUL	TRI
Integrating linkage mapping and BSR-seq (V0)
Glyma.02G182200
Gm02	33025189	CTTTTTTTTT	CTTTTTTTTTT	0/0:19,1	0/1:36,7
Glyma.02G182400
Gm02	33063334	A	G	0/1:39,102	0/1:106,50
Gm02	33064200	T	A	0/1:37,89	0/1:117,39
Gm02	33065102	G	A	0/1:40,108	0/1:116,36
Gm02	33065237	G	C	0/1:22,76	0/1:104,33
Gm02	33065507	G	A	0/1:17,95	0/1:102,35
Gm02	33065654	C	A	0/1:14,80	0/1:96,25
Gm02	33065655	T	G	0/1:14,80	0/1:95,25
Gm02	33065902	C	T	0/1:25,89	0/1:99,34
Gm02	33066637	ATGTGTGTGTGTGTGTGTGTGTGT	ATGTGTGTGTGTGTGTGTGTGTGTGT	0/1:44,31	0/1:81,32
Gm02	33066873	GTTTTTT	GTTTTTTT	0/1:5,2	0/0:13,0
Glyma.02G182800
Gm02	33189607	A	T	1/1:0,3	0/0:3,0
Gm02	33189649	G	A	1/1:0,3	0/0:3,0
Gm02	33193828	C	T	0/1:32,96	0/1:95,39
Gm02	33193985	G	T	0/1:17,92	0/1:100,29
Glyma.02G183100
Gm02	33422118	A	C	0/1:28,62	0/1:98,32
Gm02	33422173	T	C	0/1:4,5	0/1:10,1
Gm02	33422175	A	G	0/1:2,5	0/1:10,1
Gm02	33422546	A	G	0/1:6,9	0/1:14,4
Gm02	33422768	T	A	0/1:1,2	0/1:10,1
Gm02	33422853	T	A	0/1:1,5	0/0:10,0
Gm02	33422875	G	T	0/1:1,5	0/0:12,0
Gm02	33423077	G	T	0/0:5,0	0/0:7,0
Gm02	33423111	T	A	0/0:5,0	0/0:9,0
Gm02	33423299	A	G	0/1:2,2	0/1:4,6
Glyma.02G185200
Gm02	34434950	A	G	0/1:11,20	0/1:45,15
Gm02	34435607	T	C	0/1:3,5	0/1:10,6
Gm02	34436227	ATTTTTTTTTTT	ATTTTTTTTTT,ATTTTTTTTTTTTT	0/1:4,7,1	0/2:10,1,3
Gm02	34436583	G	T	1/1:1,17	1/1:2,40
Gm02	34436585	C	T	1/1:1,17	1/1:1,40
Gm02	34436587	G	C	1/1:1,17	1/1:0,40
Gm02	34436589	A	T	1/1:1,17	1/1:0,40
Gm02	34436853	A	G	1/1:1,17	1/1:2,40
Gm02	34439077	T	C	0/1:21,35	0/1:77,19
Gm02	34439078	G	A	0/1:21,35	0/1:77,19
Gm02	34439153	G	A	0/1:25,44	0/1:77,23
Gm02	34439248	G	T	0/1:22,39	0/1:68,18
Glyma.02G185300
Gm02	34576311	A	G	0/1:37,106	0/1:146,62
Gm02	34581290	A	T	0/1:1,3	0/1:4,2
Gm02	34581759	A	T	0/1:33,79	0/1:103,40
Gm02	34582017	T	C	0/1:1,3	0/1:7,1
Glyma.02G185900
Glyma.02G186100
Glyma.02G186300
Gm02	35601216	A	T	0/1:41,109	0/1:104,40
Glyma.06G196300
Gm06	17562359	C	T	0/1:3,5	0/1:15,5
Gm06	17562620	T	C	0/1:11,46	0/1:61,38
Gm06	17563685	C	T	0/1:11,67	0/1:76,27
Gm06	17564206	C	T	1/1:0,3	0/1:7,4
Gm06	17564717	G	A	0/0:11,1	0/0:53,2
Gm06	17564940	G	A	0/1:9,1	0/0:49,0
Glyma.06G196400
Gm06	17569019	G	A	0/1:6,21	0/1:19,27
Gm06	17569945	A	G	0/1:1,2	0/0:5,0
Glyma.06G196600
Gm06	17643166	CATATATATATATATATATATA	CATATATATATATATATATATATA,CATATATATATATATATATA	0/1:12,1,1	0/2:11,0,2
Glyma.06G196700
Gm06	17677582	A	G	0/1:8,40	0/1:48,36
Glyma.06G196800
Gm06	17680279	A	G	0/1:11,83	0/1:49,29
Gm06	17681940	G	T	0/0:7,0	0/0:17,0
Gm06	17682167	T	G	0/1:3,4	0/1:4,5
Gm06	17682321	T	C	0/0:4,0	0/0:6,0
Gm06	17682881	T	G	0/1:6,1	0/0:11,0
Gm06	17683205	G	A	0/0:9,0	0/0:10,0
Gm06	17686220	C	T	0/1:2,1	0/1:2,3
Gm06	17690310	TAGGAGGAGGAGGAGGAGG	TAGGAGGAGGAGGAGG	0/1:12,16	0/1:24,15
Gm06	17690653	G	T	0/1:3,31	0/1:28,19
Gm06	17690681	T	C	0/1:3,32	0/1:26,20
Gm06	17691089	A	G	0/1:6,25	0/1:21,8
Gm06	17691451	C	A	0/1:10,47	0/1:22,18
Gm06	17691762	G	A	0/1:9,23	0/1:19,17
Gm06	17692520	C	G	0/1:5,36	0/1:20,15
Gm06	17692897	G	A	0/1:3,5	0/0:3,0
Gm06	17693654	C	A	0/1:2,8	0/1:12,3
Glyma.06G196900
Gm06	17719298	GTTTTTTTTTTTT	GTTTTTTTTTT	0/1:17,25	0/1:28,19
Gm06	17719359	G	A	0/1:7,42	0/1:35,30
Gm06	17719927	C	T	0/1:11,48	0/1:56,44
Gm06	17720657	A	G	0/1:12,41	0/1:41,29
Gm06	17720962	G	T	0/1:17,74	0/1:71,40
Gm06	17721084	G	A	0/1:7,55	0/1:76,52
Gm06	17721095	A	C	0/1:8,54	0/1:77,48
Gm06	17722929	A	G	0/1:7,42	0/1:39,30
Gm06	17726552	T	G	0/1:1,9	0/1:16,8
Gm06	17726620	C	T	0/1:1,3	0/1:6,1
Glyma.06G197300
Gm06	17859332	A	G	0/1:2,2	0/1:1,2
Gm06	17861331	G	A	0/1:20,104	0/1:82,58
Glyma.06G198000
Gm06	17939936	GTCTCTCTCTCTCTCTCTCTC	GTCTCTCTCTCTCTCTCTC	0/1:9,7	0/1:28,14
Gm06	17942032	C	T	0/1:7,31	0/1:46,24
Gm06	17942455	C	A	0/1:2,3	0/1:3,6
Gm06	17942779	C	T	0/1:11,49	0/1:41,24
Gm06	17943236	C	T	0/1:4,35	0/1:52,36
Gm06	17943785	G	C	0/1:10,34	0/1:37,27
Gm06	17945385	GTTTTTTTTTTTTTT	GTTTTTTTTTTTTTTTT	0/0:12,1	0/1:23,5
Glyma.06G198100
Gm06	17951282	C	G	0/1:7,30	0/1:18,23
Gm06	17954684	C	T	0/1:12,36	0/1:36,22
Gm06	17954842	A	C	0/1:12,30	0/1:27,17
Glyma.06G198401
Gm06	18005317	G	A	0/1:2,2	0/1:10,3
Gm06	18005767	G	C	0/1:1,2	0/1:14,2
Gm06	18007205	A	G	0/1:27,16	0/1:117,19
Gm06	18007206	A	G	0/1:27,17	0/1:117,19
Gm06	18007294	G	C	0/1:17,8	0/1:101,18
Glyma.06G198500
Gm06	18005767	G	C	0/1:1,2	0/1:14,2
Gm06	18007205	A	G	0/1:27,16	0/1:117,19
Gm06	18007206	A	G	0/1:27,17	0/1:117,19
Gm06	18007294	G	C	0/1:17,8	0/1:101,18
Gm06	18007540	T	G	0/1:18,7	0/1:77,15
Gm06	18007587	A	G	0/1:18,13	0/1:99,13
Gm06	18008672	G	A	0/1:8,7	0/0:50,5
Gm06	18008788	A	T	0/1:16,3	0/1:72,9
Gm06	18008839	A	G	0/1:18,4	0/1:78,8
Gm06	18009010	TTGTGTGTGTGTGTGTGTGTGTGT	TTGTGTGTGTGTGTGTGT	0/1:17,5	0/0:72,7
Glyma.06G198550
Gm06	18008788	A	T	0/1:16,3	0/1:72,9
Gm06	18008839	A	G	0/1:18,4	0/1:78,8
Gm06	18009010	TTGTGTGTGTGTGTGTGTGTGTGT	TTGTGTGTGTGTGTGTGT	0/1:17,5	0/0:72,7
Gm06	18010449	GAAAAAAAAAA	GAAAAAAAAAAA	0/1:5,3	0/1:35,7
Glyma.06G198600
Glyma.06G199800
Gm06	18098770	T	A	0/1:2,17	0/1:8,8
Gm06	18098926	C	G	0/1:13,60	0/1:60,42
Gm06	18114500	G	A	0/1:25,105	0/1:100,66
Glyma.06G200000
Gm06	18134430	T	A	0/1:2,4	0/1:3,6
Gm06	18134916	T	G	0/1:4,1	0/0:18,0
Gm06	18137022	G	T	1/1:0,3	0/1:5,2
Gm06	18137433	A	T	0/1:14,86	0/1:86,84
Gm06	18138234	A	G	0/0:5,0	0/0:5,0
Glyma.06G200100
Gm06	18141143	T	C	0/1:12,45	0/1:42,37
Gm06	18142791	G	A	0/1:32,149	0/1:100,62
Gm06	18142824	G	A	0/1:34,148	0/1:95,66
Gm06	18143326	A	C	0/1:9,23	0/1:77,15
Glyma.06G201500
Gm06	18356286	ACC	ACCC	0/1:6,14	0/1:18,5
Gm06	18357042	T	C	1/1:0,8	0/1:5,2
Gm06	18357688	GTTTTTTTTTTTTT	GTTTTTTTTTTTTTT,GTTTTTTTTTTTTTTT	0/2:45,7,8	0/1:55,13,4
Gm06	18357794	A	T	0/1:3,11	0/1:5,4
Glyma.06G201600
Gm06	18370991	G	A	0/0:26,0	0/0:9,0
Gm06	18376485	CAGAGAGA	CAGAGAGAAAGAGAGA	0/1:39,84	0/1:86,36
Glyma.06G201700
Gm06	18394031	CCTCTCTCTC	CCTCTCTCTCTC	0/1:10,4	0/1:32,5
Gm06	18394074	C	G	0/1:8,28	0/1:32,23
Gm06	18394101	C	T	0/1:8,29	0/1:32,24
Gm06	18395774	A	T	0/0:102,7	0/0:136,8
Gm06	18396377	C	T	0/0:115,12	0/0:152,10
Gm06	18397689	A	G	0/0:125,17	0/0:144,8
Gm06	18401684	A	C	0/1:117,15	0/0:162,13
Gm06	18402017	C	T	0/0:132,5	0/0:166,9
Gm06	18404024	A	G	0/1:15,80	0/1:85,45
Gm06	18416844	T	A	0/1:80,15	0/0:107,11
Gm06	18417035	T	C	0/1:76,18	0/0:99,6
Gm06	18423181	C	T	0/1:84,20	0/0:125,8
Gm06	18423688	G	T	0/1:61,10	0/0:89,3
Gm06	18423925	T	C	0/1:87,16	0/0:96,7
Gm06	18425484	T	G	0/1:18,74	0/1:77,42
Gm06	18433610	TATAG	T	0/1:22,90	0/1:74,33
Glyma.06G201800
Gm06	18447666	CAAAA	CAA	0/1:42,36	0/1:118,21
Gm06	18447764	C	T	1/1:0,4	0/1:6,1
Gm06	18448150	A	T	0/1:1,5	0/1:4,5
Gm06	18448198	G	A	0/1:1,4	0/1:4,2
Gm06	18448704	T	A	0/1:3,3	0/1:7,3
Gm06	18448947	C	A	0/1:1,5	0/1:9,8
Gm06	18448950	T	A	0/1:1,5	0/1:8,8
Gm06	18448957	T	A	0/1:1,5	0/1:7,7
Gm06	18449836	C	T	0/1:1,3	0/1:5,2
Gm06	18449878	A	C	0/1:1,5	0/1:3,4
Gm06	18449955	T	G	0/1:1,8	0/1:3,4
Gm06	18450156	A	G	0/1:2,4	0/1:6,5
Gm06	18450294	A	C	0/1:2,2	0/1:6,6
Gm06	18450638	C	A	1/1:0,3	0/1:4,4
Gm06	18450664	C	T	1/1:0,3	0/1:5,3
Gm06	18450715	A	G	1/1:0,3	0/1:6,3
Gm06	18450777	G	A	0/1:2,1	0/1:10,2
Gm06	18450849	G	A	0/0:4,0	0/0:12,0
Glyma.06G201900
Glyma.06G202000
Gm06	18474237	T	A	0/1:11,81	0/1:74,44
Gm06	18474266	G	T	0/1:12,85	0/1:76,52
Gm06	18474317	T	A	0/1:14,81	0/1:81,50
Gm06	18474532	G	A	0/1:13,76	0/1:93,50
Gm06	18474789	C	G	0/1:12,73	0/1:84,49
Gm06	18474865	G	A	0/1:13,83	0/1:80,53
Gm06	18474908	C	T	0/1:11,84	0/1:71,58
Gm06	18474955	G	A	0/1:9,90	0/1:72,55
Gm06	18475212	G	T	0/1:15,72	0/1:60,52
Gm06	18475338	T	C	0/1:16,61	0/1:88,43
Gm06	18475396	T	G	0/1:15,73	0/1:96,49
Gm06	18475405	T	C	0/1:15,75	0/1:94,49
Gm06	18475753	G	A	0/1:12,69	0/1:65,44
Gm06	18475927	A	G	0/1:13,73	0/1:80,43
Gm06	18475992	G	A	0/1:13,71	0/1:92,45
Gm06	18476057	T	G	0/1:14,68	0/1:80,48
Gm06	18476090	A	G	0/1:15,77	0/1:67,48
Gm06	18476317	C	G	0/1:19,67	0/1:57,40
Gm06	18476371	C	A	0/1:21,58	0/1:63,46
Gm06	18476512	G	C	0/1:18,63	0/1:69,56
Gm06	18478630	T	C	0/1:23,85	0/1:74,48
Gm06	18478678	A	G	0/1:22,72	0/1:69,43
Gm06	18479246	T	A	0/1:13,61	0/1:78,34
Gm06	18479569	T	C	0/1:16,67	0/1:70,58
Gm06	18479628	T	A	0/1:15,84	0/1:80,66
Gm06	18479746	C	G	0/1:12,74	0/1:92,41
Gm06	18480201	C	T	1/1:4,46	0/1:45,24
Gm06	18480373	C	T	0/1:10,63	0/1:51,35
Gm06	18480547	T	A	0/1:13,77	0/1:64,46
Gm06	18480553	A	T	0/1:14,77	0/1:62,46
Gm06	18481176	C	T	0/1:10,60	0/1:46,31
Gm06	18481320	G	A	0/1:11,52	0/1:54,35
Gm06	18481757	T	C	0/1:6,33	0/1:38,20
Gm06	18481892	T	C	0/1:5,47	0/1:32,30
Gm06	18481925	A	G	0/1:5,40	0/1:30,30
Gm06	18483705	A	T	0/1:3,8	0/1:7,6
Glyma.06G202100
Gm06	18510874	G	A	0/1:28,105	0/1:106,58
Gm06	18510910	C	G	0/1:27,99	0/1:65,32
Gm06	18511314	C	A	0/1:37,157	0/1:117,83
Gm06	18511798	G	T	0/1:3,5	0/1:3,1
Gm06	18512097	C	T	0/1:45,147	0/1:129,96
Gm06	18515231	G	A	0/1:21,101	0/1:116,51
Gm06	18515930	A	T	0/1:1,2	0/1:4,2
Gm06	18526287	A	T	1/1:0,3	1/1:0,6
Gm06	18526698	A	G	1/1:0,5	1/1:0,4
Glyma.06G202200
Gm06	18526287	A	T	1/1:0,3	1/1:0,6
Gm06	18526698	A	G	1/1:0,5	1/1:0,4
Gm06	18529228	A	G	0/1:3,3	0/1:135,19
Gm06	18529559	C	T	0/1:3,9	0/1:149,25
Gm06	18529961	C	G	0/1:8,23	0/1:132,73
Gm06	18532165	T	C	0/1:8,25	0/1:138,83
Gm06	18532486	G	A	0/0:4,0	0/1:4,1
Glyma.06G202300
Gm06	18547380	A	C	0/1:29,101	0/1:97,44
Gm06	18547384	T	C	0/1:27,103	0/1:98,44
Gm06	18550800	C	G	0/1:2,1	0/1:4,1
Gm06	18552095	G	A	0/1:49,166	0/1:159,67
Gm06	18552706	T	C	1/1:0,5	0/0:7,0
Gm06	18553119	G	A	0/1:1,6	0/1:4,1
Gm06	18553160	C	T	0/1:47,178	0/1:161,71
Gm06	18553508	C	T	0/1:46,163	0/1:126,75
Gm06	18553640	C	T	0/1:37,134	0/1:147,67
Gm06	18553647	G	A	0/1:38,133	0/1:147,66
Glyma.06G202500
Gm06	18615995	TAAAAAAAAA	TAAAAAAAAAA,TAAAAAAAAAAA	0/1:33,62,9	0/1:59,48,5
Gm06	18627152	T	C	0/1:5,1	0/0:5,0
Gm06	18627189	T	A	0/1:1,5	0/1:1,4
Gm06	18627297	A	T	1/1:0,3	0/1:1,3
Gm06	18627795	A	C	0/1:2,1	0/1:2,4
Gm06	18628640	G	A	0/1:4,2	0/0:5,0
Gm06	18629335	C	T	0/1:2,1	0/0:4,0
Gm06	18630825	A	G	1/1:0,4	0/0:4,0
Gm06	18635585	T	G	0/1:26,112	0/1:79,76
Gm06	18652194	C	A	0/1:16,66	0/1:58,36
Glyma.06G202600
Gm06	18685413	CTTTTTTTTTTT	CTTTTTTTTTTTTTT,CTTTTTTTTTTTT	1/2:3,3,1	0/2:23,1,6
Gm06	18693101	T	C	1/1:0,7	1/1:0,6
Gm06	18693138	A	G	1/1:0,7	1/1:0,3
Gm06	18693211	T	G	1/1:0,7	0/1:1,2
Gm06	18693226	T	C	1/1:0,7	0/1:1,2
Gm06	18693248	C	T	1/1:0,9	0/1:1,2
Gm06	18693252	A	T	1/1:0,9	0/1:1,2
Glyma.06G203200
Gm06	18810543	C	T	1/1:46,217	0/1:151,116
Gm06	18810574	C	G	1/1:49,223	0/1:164,118
Gm06	18812891	C	G	0/1:3,3	0/1:5,3
Gm06	18812911	T	C	0/0:4,0	0/0:8,0
Gm06	18814899	G	T	0/1:4,4	0/1:11,4
Gm06	18814958	T	C	0/1:5,4	0/1:12,6
Gm06	18814963	A	C	0/1:5,4	0/1:11,6
Gm06	18816097	C	A	0/1:34,188	0/1:134,105
Gm06	18816303	A	T	0/1:24,111	0/1:78,54
Gm06	18816379	A	C	0/1:3,20	0/1:22,14
Glyma.06G203300
Gm06	18842837	A	G	0/1:3,23	0/1:27,18
Gm06	18842933	GTTTTTTTTTT	GTTTTTTTTTTT	0/1:15,3	0/1:35,6
Gm06	18843115	A	G	0/1:9,36	0/1:59,28
Gm06	18843180	T	C	0/1:13,47	0/1:71,36
Gm06	18846959	CTTTTTTTTTT	CTTTTTTTTTTTTTTTT	0/1:21,5	0/0:51,1
Gm06	18847059	ATTTTTTTTTTTT	ATTTTTTTTTTT,ATTTTTTTTTTTTTT	0/1:6,11,1	0/2:31,2,8
Glyma.06G203700
Gm06	18898675	T	A	0/1:5,34	0/1:31,26
Gm06	18898783	G	C	0/1:4,32	0/1:40,25
Gm06	18899116	A	G	0/1:11,42	0/1:26,27
Gm06	18901314	C	T	0/1:3,1	0/1:1,2
Glyma.06G203800
Gm06	18907707	A	G	0/1:2,25	0/1:19,18
Gm06	18908169	A	C	0/1:6,26	0/1:16,3
Gm06	18908197	A	T	0/1:6,23	0/1:15,3
Gm06	18908256	C	G	0/1:5,24	0/1:13,2
Gm06	18908285	G	A	0/1:4,20	0/1:14,5
Gm06	18908303	C	G	0/1:8,21	0/1:22,8
Gm06	18908388	C	G	0/1:4,10	0/1:22,3
Gm06	18908479	C	A	0/1:6,12	0/1:20,4
Gm06	18908820	G	C	1/1:2,41	0/1:17,20
Gm06	18908883	C	T	1/1:4,50	0/1:19,21
Gm06	18909032	C	A	0/1:5,46	0/1:29,24
Gm06	18909135	A	C	0/1:3,26	0/1:26,15
Gm06	18909332	A	G	0/1:5,36	0/1:26,20
Gm06	18911291	G	C	0/1:10,52	0/1:30,22
Gm06	18911413	A	C	0/1:1,6	0/0:4,0
Gm06	18911559	A	C	0/1:1,2	0/1:5,1
Gm06	18911721	G	C	0/1:2,2	0/0:5,0
Gm06	18911784	A	C	0/1:1,6	0/1:3,2
Gm06	18911984	G	A	0/1:1,7	0/1:5,2
Glyma.06G204100
Gm06	18974855	A	C	0/1:26,69	0/1:126,54
Gm06	18974865	T	A	0/1:27,68	0/1:122,54
Gm06	18975657	C	T	0/1:4,13	0/1:29,10
Gm06	18975787	C	A	0/1:3,7	0/1:25,7
Gm06	18975810	C	T	0/1:3,7	0/1:26,7
Gm06	18975945	G	A	0/1:4,12	0/1:12,7
Gm06	18977607	GAAAAAAA	GAAAAAAAA	0/1:9,3	0/0:34,3
Gm06	18977743	GAAAAAAAAA	GAAAAAAAA	0/1:6,9	0/1:17,10
Gm06	18977894	AAGAGAGAGAGAGAGAGAGAGAGA	AAGAGAGAGAGAGAGAGAGA	0/1:6,2	0/1:22,10
Glyma.06G204200
Gm06	18988377	G	C	1/1:3,45	0/1:37,27
Gm06	18989456	A	G	1/1:0,4	0/1:5,7
Gm06	18989485	A	G	1/1:0,3	0/1:8,7
Gm06	18989825	A	G	0/1:1,2	0/1:2,3
Gm06	18989866	T	C	0/1:1,2	0/1:2,3
Gm06	18989875	G	T	0/1:1,2	0/1:3,3
Gm06	18989967	G	T	1/1:0,3	0/1:7,2
Gm06	18990219	A	G	0/1:36,192	0/1:125,109
Gm06	18990302	G	T	0/1:35,178	0/1:120,113
Gm06	18990443	C	T	0/1:24,87	0/1:85,60
Glyma.06G204300
Gm06	19029185	CATATATATATATATATATATATATATATATAT	CATATATATATATATATATATATATAT	0/0:8,0	0/0:5,0
Gm06	19029964	C	G	0/1:4,11	0/1:12,6
Gm06	19030515	TAA	TA	0/1:2,12	0/1:11,3
Glyma.06G204400
Gm06	19066971	CAAAAAAAAAAAAA	CAAAAAAAAAAAAAA,CAAAAAAAAAAAAAAA	1/2:3,16,3	1/2:18,20,6
Gm06	19067337	T	G	0/1:13,71	0/1:76,50
Gm06	19069093	G	A	0/1:18,99	0/1:83,50
Gm06	19069544	C	T	0/1:14,79	0/1:92,52
Gm06	19069907	T	G	0/1:9,64	0/1:74,42
Gm06	19070115	T	C	0/1:13,70	0/1:47,53
Gm06	19070646	T	C	0/1:14,74	0/1:59,52
Gm06	19072566	ATTTTTTTTT	ATTTTTTTTTTT,ATTTTTTTTTTTT	0/1:10,8,1	1/2:35,13,4
Glyma.06G204500
Gm06	19093184	AAT	AATAT	0/1:6,9	0/1:18,9
Gm06	19093438	G	A	0/1:4,1	0/1:16,3
Gm06	19094146	G	A	0/1:20,69	0/1:56,53
Gm06	19094363	C	T	0/1:19,66	0/1:58,37
Gm06	19094885	A	C	0/1:22,87	0/1:54,53
Gm06	19095650	T	C	0/1:19,72	0/1:73,43
Glyma.06G204600
Gm06	19123713	CAAAAAAAAAAA	CAAAAAAAAAA	0/1:2,2	0/1:3,3
Gm06	19123760	A	G	0/0:3,0	0/0:4,0
Gm06	19123811	A	G	1/1:0,3	0/0:3,0
Gm06	19124683	G	T	0/1:1,5	0/1:2,1
Gm06	19126618	T	C	0/1:16,29	0/1:37,27
Gm06	19127196	G	A	0/1:12,41	0/1:50,42
Gm06	19127280	C	T	0/1:17,51	0/1:60,34
Gm06	19128119	T	A	0/1:12,33	0/1:38,29
Gm06	19128307	G	A	0/1:6,36	0/1:38,22
Gm06	19129993	C	A	0/1:1,3	0/1:5,5
Gm06	19130086	C	A	0/1:1,3	0/1:3,4
Gm06	19130789	A	G	0/1:8,30	0/1:21,22
Gm06	19131544	A	T	0/1:8,20	0/1:26,15
Gm06	19132203	G	A	0/1:1,6	0/1:2,1
Glyma.06G204800
Gm06	19141151	T	A	0/0:10,0	0/0:14,0
Gm06	19147084	C	T	0/1:13,60	0/1:37,35
Gm06	19147411	G	A	0/1:1,3	0/0:5,0
Gm06	19147565	A	G	0/0:3,0	0/1:2,1
Gm06	19149183	A	G	0/1:8,42	0/1:35,29
Gm06	19149591	C	T	0/0:6,0	0/0:9,0
Gm06	19149660	C	A	0/0:7,0	0/0:8,0
Gm06	19149903	G	T	0/1:1,5	0/1:4,6
Gm06	19149920	T	C	0/1:1,5	0/1:5,6
Gm06	19150050	TAAAAAAAA	TAAAAAAAAA	0/1:1,2	0/1:4,4
Gm06	19150273	G	T	0/1:6,21	0/1:27,17
Gm06	19150346	C	A	0/1:4,18	0/1:17,17
Glyma.06G205000
Gm06	19187002	A	C	0/1:15,36	0/1:50,51
Gm06	19188904	G	A	0/1:18,70	0/1:59,49
Gm06	19189410	C	A	0/1:2,1	0/1:3,1
Gm06	19189631	T	A	0/1:25,72	0/1:70,52
Gm06	19190002	T	C	0/1:1,6	0/1:8,5
Gm06	19191135	G	A	0/1:10,3	0/0:8,0
Gm06	19191598	AAGAGAGAGAGAGAGA	AAGAGAGAGAGAGA	0/1:20,38	0/1:50,28
Gm06	19191684	G	A	0/1:6,21	0/1:34,22
Glyma.06G205400
Gm06	19213696	T	C	1/1:2,35	0/1:17,11
Gm06	19214320	A	G	1/1:1,17	0/1:12,13
Gm06	19214391	T	G	1/1:0,12	0/1:6,7
Gm06	19231623	G	C	0/1:2,5	0/1:4,2
Gm06	19231626	G	A	0/1:2,5	0/1:5,2
Gm06	19231889	T	A	1/1:0,8	0/1:1,4
Gm06	19231894	T	G	1/1:0,8	0/1:1,4
Gm06	19231931	C	T	1/1:0,8	0/1:2,6
Integrating linkage mapping and BSR-seq (V1)
Glyma.02G185900
Glyma.02G186100
Glyma.02G186300
Gm02	35601216	A	T	0/1:41,109	0/1:104,40
Glyma.02G186700
Gm02	35895990	T	A	0/1:81,109	0/1:187,52
Gm02	35902018	G	A	1/1:0,4	0/1:8,1
Gm02	35902125	G	A	0/1:2,6	0/0:6,0
Gm02	35902597	G	C	0/1:1,2	0/1:10,2
Gm02	35902613	A	G	0/1:3,1	0/0:11,0
Gm02	35902647	T	C	0/1:1,3	0/1:10,1
Gm02	35902694	T	A	1/1:0,4	0/1:10,1
Gm02	35902956	T	C	0/1:1,3	0/1:7,2
Gm02	35902968	G	A	0/1:1,3	0/1:7,2
Gm02	35903106	A	G	0/1:2,2	0/1:8,2
Gm02	35903767	G	A	0/1:2,2	0/1:4,2
Gm02	35904379	A	G	0/1:3,2	0/1:5,1
Gm02	35904557	G	A	0/1:4,5	0/1:4,1
Gm02	35904586	C	A	0/1:3,4	0/1:3,2
Gm02	35904732	C	T	0/1:1,7	0/1:8,3
Glyma.04G147600
Glyma.04G147700
Glyma.04G147800
Glyma.04G148100
Glyma.04G148200
Gm04	29124722	G	C	0/1:46,111	0/1:114,86
Gm04	29125446	C	A	0/1:55,111	0/1:116,82
Glyma.04G148300
Gm04	29181932	T	G	0/1:3,2	0/0:6,1
Gm04	29183704	G	A	0/1:2,1	0/0:3,0
Gm04	29187164	G	A	0/0:7,0	0/0:8,0
Gm04	29187410	G	T	0/1:6,1	0/0:4,0
Gm04	29187797	T	G	0/1:45,71	0/1:100,52
Glyma.04G153400
Gm04	33729274	TAAAAAAAAAAAAAA	TAAAAAAAAAAAAAAA,TAAAAAAAAAAAAAAAA	1/2:54,36,14	1/2:55,16,10
Glyma.04G153700
Gm04	34039106	G	A	0/1:73,106	0/1:163,71
Glyma.04G154000
Gm04	34086284	C	T	0/1:3,3	0/1:1,2
Gm04	34086900	A	G	0/1:5,1	0/0:8,0
Gm04	34092243	G	A	0/1:57,89	0/1:134,73
Glyma.04G154100
Gm04	34107427	C	T	0/1:1,5	0/1:2,6
Gm04	34107474	A	G	0/1:30,72	0/1:82,62
Gm04	34108659	G	A	0/1:4,7	0/1:2,5
Gm04	34108678	T	G	0/1:3,7	0/1:3,5
Gm04	34110246	A	G	0/1:1,3	0/0:4,0
Gm04	34110764	A	G	0/1:2,6	0/1:6,1
Glyma.04G157200
Gm04	35942769	T	G	0/1:1,4	0/0:4,0
Gm04	35942952	G	T	0/1:1,3	0/1:5,1
Glyma.04G157300
Gm04	35959193	C	T	0/1:2,4	0/1:9,4
Glyma.12G118700
Gm12	12458001	C	A	0/0:6,0	0/0:7,0
Glyma.12G119200
Gm12	12597195	T	G	0/1:154,56	0/1:88,123
Gm12	12597350	C	T	0/1:158,53	0/1:115,117
V0, shoot apical bud from the true leaf stage; V1, leaf tissue from the first compound leaf; MUL, high-multifoliolate frequency bulk; TRI, low-multifoliolate frequency bulk.
0/1, Ref and Alt genotypes, respectively. The sequencing depth of alleles is separated by commas, indicating the sequencing depth of genotypes 0 and 1, respectively. For example, 0/1:39,102 represents a sequencing depth of 39 for the Ref genotype and 102 for the Alt genotype, from which the frequency of the allele at this locus can be calculated.
